# Supplementary material for: A Coding Variant in the Gene Bardet-Biedl Syndrome 4 (BBS4) Is Associated with a Novel Form of Canine Progressive Retinal Atrophy
Source: G3 (Bethesda). 2017 May 22;7(7):2327–35. doi: 10.1534/g3.117.043109 (PMC5499139; doi:10.1534/g3.117.043109)
Supplement: Supplementary file 1 [file 2327FileS1.xls]

## Sheet: Sheet1
BREED	ID	GENOTYPING ARRAY	ACCESSION	WHOLE GENOME SEQUENCING PLATFORM	LIBRARY	ACCESSION	BBS4 c.58A > T GENOTYPES (BY SANGER SEQUENCING)
Hungarian Puli	USCF347	Illumina CanineHD BeadChip	GSE87642	Illumina HiSeq 2000	TruSeq, PCR-free	PRJNA344694	A T
Hungarian Puli	USCF350	Illumina CanineHD BeadChip	GSE87642	N/A	N/A	N/A	A T
Hungarian Puli	USCF516	Illumina CanineHD BeadChip	GSE87642	Illumina HiSeq 2000	TruSeq, PCR-free	PRJNA344694	T T
Hungarian Puli	USCF517	Illumina CanineHD BeadChip	GSE87642	N/A	N/A	N/A	A T
Hungarian Puli	USCF518	Illumina CanineHD BeadChip	GSE87642	N/A	N/A	N/A	A T
Hungarian Puli	USCF519	Illumina CanineHD BeadChip	GSE87642	Illumina HiSeq 2000	TruSeq, PCR-free	PRJNA344694	T T
Hungarian Puli	USCF520	Illumina CanineHD BeadChip	GSE87642	N/A	N/A	N/A	A T
Hungarian Puli	USCF521	Illumina CanineHD BeadChip	GSE87642	N/A	N/A	N/A	A T
Hungarian Puli	USCF522	Illumina CanineHD BeadChip	GSE87642	N/A	N/A	N/A	A A
Hungarian Puli	USCF523	Illumina CanineHD BeadChip	GSE87642	N/A	N/A	N/A	A A
Hungarian Puli	USCF524	Illumina CanineHD BeadChip	GSE87642	N/A	N/A	N/A	A T
Hungarian Puli	USCF525	Illumina CanineHD BeadChip	GSE87642	Illumina HiSeq 2000	TruSeq, PCR-free	PRJNA344694	A T
Hungarian Puli	USCF526	Illumina CanineHD BeadChip	GSE87642	N/A	N/A	N/A	A T
Hungarian Puli	USCF532	Illumina CanineHD BeadChip	GSE87642	N/A	N/A	N/A	A T
Hungarian Puli	USCF1194	N/A	N/A	N/A	N/A	N/A	A A
Hungarian Puli	USCF1195	N/A	N/A	N/A	N/A	N/A	A A
Hungarian Puli	USCF1197	N/A	N/A	N/A	N/A	N/A	A A
Hungarian Puli	USCF1198	N/A	N/A	N/A	N/A	N/A	A A
Hungarian Puli	USCF1263	N/A	N/A	N/A	N/A	N/A	A A
Hungarian Puli	USCF1264	N/A	N/A	N/A	N/A	N/A	A A
Hungarian Puli	USCF1265	N/A	N/A	N/A	N/A	N/A	A A
Hungarian Puli	USCF1266	N/A	N/A	N/A	N/A	N/A	A A
Hungarian Puli	USCF1267	N/A	N/A	N/A	N/A	N/A	A A
Hungarian Puli	USCF1268	N/A	N/A	N/A	N/A	N/A	A A
Hungarian Puli	USCF1269	N/A	N/A	N/A	N/A	N/A	A A
Hungarian Puli	USCF1270	N/A	N/A	N/A	N/A	N/A	A T
Hungarian Puli	USCF1271	N/A	N/A	N/A	N/A	N/A	A A
Hungarian Puli	USCF1272	N/A	N/A	N/A	N/A	N/A	A A
Hungarian Puli	USCF1273	N/A	N/A	N/A	N/A	N/A	A T
Hungarian Puli	USCF1274	N/A	N/A	N/A	N/A	N/A	A A
Hungarian Puli	USCF1275	N/A	N/A	N/A	N/A	N/A	A A
Hungarian Puli	USCF1276	N/A	N/A	N/A	N/A	N/A	A T
Hungarian Puli	USCF1277	N/A	N/A	N/A	N/A	N/A	A A
Hungarian Puli	USCF1278	N/A	N/A	N/A	N/A	N/A	A A
Hungarian Puli	USCF1279	N/A	N/A	N/A	N/A	N/A	A T
Hungarian Puli	USCF1280	N/A	N/A	N/A	N/A	N/A	A A
Hungarian Puli	USCF1281	N/A	N/A	N/A	N/A	N/A	A A
Hungarian Puli	USCF1282	N/A	N/A	N/A	N/A	N/A	A A
Hungarian Puli	USCF1283	N/A	N/A	N/A	N/A	N/A	A A
Hungarian Puli	USCF1284	N/A	N/A	N/A	N/A	N/A	A A
Hungarian Puli	USCF1285	N/A	N/A	N/A	N/A	N/A	A A
Hungarian Puli	USCF1286	N/A	N/A	N/A	N/A	N/A	A A
Hungarian Puli	USCF1287	N/A	N/A	N/A	N/A	N/A	A A
Hungarian Puli	USCF1289	N/A	N/A	N/A	N/A	N/A	A A
Hungarian Puli	USCF1311	N/A	N/A	N/A	N/A	N/A	T T
Hungarian Puli	PUL001	N/A	N/A	N/A	N/A	N/A	A A
Hungarian Puli	PUL002	N/A	N/A	N/A	N/A	N/A	A A
Hungarian Puli	PUL003	N/A	N/A	N/A	N/A	N/A	A A
Hungarian Puli	PUL004	N/A	N/A	N/A	N/A	N/A	A A
Hungarian Puli	PUL005	N/A	N/A	N/A	N/A	N/A	A A
Hungarian Puli	PUL006	N/A	N/A	N/A	N/A	N/A	A A
Hungarian Puli	PUL007	N/A	N/A	N/A	N/A	N/A	A A
Hungarian Puli	PUL008	N/A	N/A	N/A	N/A	N/A	A A
Hungarian Puli	PUL009	N/A	N/A	N/A	N/A	N/A	A A
Hungarian Puli	PUL010	N/A	N/A	N/A	N/A	N/A	A A
Hungarian Puli	PUL011	N/A	N/A	N/A	N/A	N/A	A A
Hungarian Puli	PUL012	N/A	N/A	N/A	N/A	N/A	A A
Hungarian Puli	PUL013	N/A	N/A	N/A	N/A	N/A	A A
Hungarian Puli	PUL014	N/A	N/A	N/A	N/A	N/A	A A
Hungarian Puli	PUL015	N/A	N/A	N/A	N/A	N/A	A A
Hungarian Puli	PUL016	N/A	N/A	N/A	N/A	N/A	A A
Hungarian Puli	PUL017	N/A	N/A	N/A	N/A	N/A	A A
Hungarian Puli	PUL018	N/A	N/A	N/A	N/A	N/A	A A
Hungarian Puli	PUL019	N/A	N/A	N/A	N/A	N/A	A A
Hungarian Puli	PUL020	N/A	N/A	N/A	N/A	N/A	A A
Hungarian Puli	PUL021	N/A	N/A	N/A	N/A	N/A	A A
Hungarian Puli	PUL022	N/A	N/A	N/A	N/A	N/A	A A
Hungarian Puli	PUL023	N/A	N/A	N/A	N/A	N/A	A A
Hungarian Puli	PUL024	N/A	N/A	N/A	N/A	N/A	A A
Hungarian Puli	PUL025	N/A	N/A	N/A	N/A	N/A	A A
Hungarian Puli	PUL026	N/A	N/A	N/A	N/A	N/A	A A
Hungarian Puli	PUL027	N/A	N/A	N/A	N/A	N/A	A A
Hungarian Puli	PUL028	N/A	N/A	N/A	N/A	N/A	A A
Hungarian Puli	PUL029	N/A	N/A	N/A	N/A	N/A	A A
Hungarian Puli	PUL030	N/A	N/A	N/A	N/A	N/A	A A
Hungarian Puli	PUL031	N/A	N/A	N/A	N/A	N/A	A A
Hungarian Puli	PUL032	N/A	N/A	N/A	N/A	N/A	A A
Hungarian Puli	PUL033	N/A	N/A	N/A	N/A	N/A	A A
Hungarian Puli	PUL034	N/A	N/A	N/A	N/A	N/A	A A
Hungarian Puli	PUL035	N/A	N/A	N/A	N/A	N/A	A A
Hungarian Puli	PUL036	N/A	N/A	N/A	N/A	N/A	A A
Hungarian Puli	PUL037	N/A	N/A	N/A	N/A	N/A	A A
Hungarian Puli	PUL038	N/A	N/A	N/A	N/A	N/A	A A
Hungarian Puli	PUL039	N/A	N/A	N/A	N/A	N/A	A A
Hungarian Puli	PUL040	N/A	N/A	N/A	N/A	N/A	A A
Hungarian Puli	PUL041	N/A	N/A	N/A	N/A	N/A	A A
Hungarian Puli	PUL042	N/A	N/A	N/A	N/A	N/A	A A
Hungarian Puli	PUL043	N/A	N/A	N/A	N/A	N/A	A A
Hungarian Puli	PUL044	N/A	N/A	N/A	N/A	N/A	A A
Hungarian Puli	PUL045	N/A	N/A	N/A	N/A	N/A	A A
Hungarian Puli	PUL046	N/A	N/A	N/A	N/A	N/A	A A
Hungarian Puli	PUL047	N/A	N/A	N/A	N/A	N/A	A A
Hungarian Puli	PUL048	N/A	N/A	N/A	N/A	N/A	A A
Hungarian Puli	PUL049	N/A	N/A	N/A	N/A	N/A	A A
Hungarian Puli	PUL051	N/A	N/A	N/A	N/A	N/A	A A
Hungarian Puli	PUL052	N/A	N/A	N/A	N/A	N/A	A A
Hungarian Puli	PUL053	N/A	N/A	N/A	N/A	N/A	A A
Hungarian Puli	PUL054	N/A	N/A	N/A	N/A	N/A	A A
Hungarian Puli	PUL055	N/A	N/A	N/A	N/A	N/A	A A
Hungarian Puli	PUL056	N/A	N/A	N/A	N/A	N/A	A A
Hungarian Puli	PUL057	N/A	N/A	N/A	N/A	N/A	A A
Hungarian Puli	PUL058	N/A	N/A	N/A	N/A	N/A	A A
Hungarian Puli	PUL059	N/A	N/A	N/A	N/A	N/A	A A
Hungarian Pumi	PUM002	N/A	N/A	N/A	N/A	N/A	A A
Hungarian Pumi	PUM003	N/A	N/A	N/A	N/A	N/A	A A
Hungarian Pumi	PUM004	N/A	N/A	N/A	N/A	N/A	A A
Hungarian Pumi	PUM005	N/A	N/A	N/A	N/A	N/A	A A
Hungarian Pumi	PUM006	N/A	N/A	N/A	N/A	N/A	A A
Hungarian Pumi	PUM007	N/A	N/A	N/A	N/A	N/A	A A
Hungarian Pumi	PUM008	N/A	N/A	N/A	N/A	N/A	A A
Hungarian Pumi	PUM009	N/A	N/A	N/A	N/A	N/A	A A
Hungarian Pumi	PUM011	N/A	N/A	N/A	N/A	N/A	A A
Hungarian Pumi	PUM012	N/A	N/A	N/A	N/A	N/A	A A
Hungarian Pumi	PUM013	N/A	N/A	N/A	N/A	N/A	A A
Hungarian Pumi	PUM014	N/A	N/A	N/A	N/A	N/A	A A
Hungarian Pumi	PUM015	N/A	N/A	N/A	N/A	N/A	A A
Hungarian Pumi	PUM016	N/A	N/A	N/A	N/A	N/A	A A
Hungarian Pumi	PUM017	N/A	N/A	N/A	N/A	N/A	A A
Hungarian Pumi	PUM018	N/A	N/A	N/A	N/A	N/A	A A
Hungarian Pumi	PUM019	N/A	N/A	N/A	N/A	N/A	A A
Hungarian Pumi	PUM020	N/A	N/A	N/A	N/A	N/A	A A
Hungarian Pumi	PUM021	N/A	N/A	N/A	N/A	N/A	A A
Hungarian Pumi	PUM022	N/A	N/A	N/A	N/A	N/A	A A
Hungarian Pumi	PUM023	N/A	N/A	N/A	N/A	N/A	A A
Hungarian Pumi	PUM024	N/A	N/A	N/A	N/A	N/A	A A
Hungarian Pumi	PUM025	N/A	N/A	N/A	N/A	N/A	A A
Hungarian Pumi	PUM026	N/A	N/A	N/A	N/A	N/A	A A
Hungarian Pumi	PUM027	N/A	N/A	N/A	N/A	N/A	A A
Hungarian Pumi	PUM029	N/A	N/A	N/A	N/A	N/A	A A
Hungarian Pumi	PUM030	N/A	N/A	N/A	N/A	N/A	A A
Hungarian Pumi	PUM031	N/A	N/A	N/A	N/A	N/A	A A
Hungarian Pumi	PUM032	N/A	N/A	N/A	N/A	N/A	A A
Hungarian Pumi	PUM033	N/A	N/A	N/A	N/A	N/A	A A
Hungarian Pumi	PUM034	N/A	N/A	N/A	N/A	N/A	A A
Hungarian Pumi	PUM035	N/A	N/A	N/A	N/A	N/A	A A
Hungarian Pumi	PUM036	N/A	N/A	N/A	N/A	N/A	A A
Hungarian Pumi	PUM037	N/A	N/A	N/A	N/A	N/A	A A
Hungarian Pumi	PUM038	N/A	N/A	N/A	N/A	N/A	A A
Hungarian Pumi	PUM039	N/A	N/A	N/A	N/A	N/A	A A
Hungarian Pumi	PUM040	N/A	N/A	N/A	N/A	N/A	A A
Hungarian Pumi	PUM041	N/A	N/A	N/A	N/A	N/A	A A
Hungarian Pumi	PUM042	N/A	N/A	N/A	N/A	N/A	A A
Hungarian Pumi	PUM043	N/A	N/A	N/A	N/A	N/A	A A
Hungarian Pumi	PUM044	N/A	N/A	N/A	N/A	N/A	A A
Hungarian Pumi	PUM045	N/A	N/A	N/A	N/A	N/A	A A
Hungarian Pumi	PUM046	N/A	N/A	N/A	N/A	N/A	A A
Hungarian Pumi	PUM047	N/A	N/A	N/A	N/A	N/A	A A
Hungarian Pumi	PUM048	N/A	N/A	N/A	N/A	N/A	A A
Hungarian Pumi	PUM049	N/A	N/A	N/A	N/A	N/A	A A
Hungarian Pumi	PUM050	N/A	N/A	N/A	N/A	N/A	A A
Hungarian Pumi	PUM051	N/A	N/A	N/A	N/A	N/A	A A
Hungarian Pumi	PUM052	N/A	N/A	N/A	N/A	N/A	A A
Hungarian Pumi	PUM053	N/A	N/A	N/A	N/A	N/A	A A
Hungarian Pumi	PUM054	N/A	N/A	N/A	N/A	N/A	A A
Hungarian Pumi	PUM055	N/A	N/A	N/A	N/A	N/A	A A
Hungarian Pumi	PUM056	N/A	N/A	N/A	N/A	N/A	A A
Hungarian Pumi	PUM058	N/A	N/A	N/A	N/A	N/A	A A
Hungarian Pumi	PUM059	N/A	N/A	N/A	N/A	N/A	A A
Hungarian Pumi	PUM060	N/A	N/A	N/A	N/A	N/A	A A
Hungarian Pumi	PUM061	N/A	N/A	N/A	N/A	N/A	A A
Hungarian Pumi	PUM062	N/A	N/A	N/A	N/A	N/A	A A
Hungarian Pumi	PUM063	N/A	N/A	N/A	N/A	N/A	A A
Hungarian Pumi	PUM064	N/A	N/A	N/A	N/A	N/A	A A
Hungarian Pumi	PUM065	N/A	N/A	N/A	N/A	N/A	A A
Hungarian Pumi	PUM066	N/A	N/A	N/A	N/A	N/A	A A
Hungarian Pumi	PUM067	N/A	N/A	N/A	N/A	N/A	A A
Hungarian Pumi	PUM068	N/A	N/A	N/A	N/A	N/A	A A
Hungarian Pumi	PUM069	N/A	N/A	N/A	N/A	N/A	A A
Hungarian Pumi	PUM071	N/A	N/A	N/A	N/A	N/A	A A
Hungarian Pumi	PUM072	N/A	N/A	N/A	N/A	N/A	A A
Hungarian Pumi	PUM073	N/A	N/A	N/A	N/A	N/A	A A
Hungarian Pumi	PUM074	N/A	N/A	N/A	N/A	N/A	A A
Hungarian Pumi	PUM075	N/A	N/A	N/A	N/A	N/A	A A
Hungarian Pumi	PUM077	N/A	N/A	N/A	N/A	N/A	A A
Hungarian Pumi	PUM078	N/A	N/A	N/A	N/A	N/A	A A
Hungarian Pumi	PUM079	N/A	N/A	N/A	N/A	N/A	A A
Hungarian Pumi	PUM081	N/A	N/A	N/A	N/A	N/A	A A
Hungarian Pumi	PUM082	N/A	N/A	N/A	N/A	N/A	A A
Hungarian Pumi	PUM084	N/A	N/A	N/A	N/A	N/A	A A
Hungarian Pumi	PUM085	N/A	N/A	N/A	N/A	N/A	A A
Hungarian Pumi	PUM086	N/A	N/A	N/A	N/A	N/A	A A
Hungarian Pumi	PUM087	N/A	N/A	N/A	N/A	N/A	A A
Hungarian Pumi	PUM088	N/A	N/A	N/A	N/A	N/A	A A
Hungarian Pumi	PUM089	N/A	N/A	N/A	N/A	N/A	A A
Hungarian Pumi	PUM090	N/A	N/A	N/A	N/A	N/A	A A
Hungarian Pumi	PUM091	N/A	N/A	N/A	N/A	N/A	A A
Hungarian Pumi	PUM092	N/A	N/A	N/A	N/A	N/A	A A
Hungarian Pumi	PUM093	N/A	N/A	N/A	N/A	N/A	A A
Hungarian Pumi	PUM094	N/A	N/A	N/A	N/A	N/A	A A
Hungarian Pumi	PUM095	N/A	N/A	N/A	N/A	N/A	A A
Hungarian Pumi	PUM096	N/A	N/A	N/A	N/A	N/A	A A
Hungarian Pumi	PUM097	N/A	N/A	N/A	N/A	N/A	A A
Hungarian Pumi	PUM098	N/A	N/A	N/A	N/A	N/A	A A
Hungarian Pumi	PUM099	N/A	N/A	N/A	N/A	N/A	A A
Hungarian Pumi	PUM100	N/A	N/A	N/A	N/A	N/A	A A
Hungarian Pumi	PUM102	N/A	N/A	N/A	N/A	N/A	A A
Hungarian Pumi	PUM103	N/A	N/A	N/A	N/A	N/A	A A
Hungarian Pumi	PUM104	N/A	N/A	N/A	N/A	N/A	A A
Hungarian Pumi	PUM105	N/A	N/A	N/A	N/A	N/A	A A
Hungarian Pumi	PUM106	N/A	N/A	N/A	N/A	N/A	A A
Hungarian Pumi	PUM107	N/A	N/A	N/A	N/A	N/A	A A
Hungarian Pumi	PUM108	N/A	N/A	N/A	N/A	N/A	A A
Hungarian Pumi	PUM109	N/A	N/A	N/A	N/A	N/A	A A
Hungarian Pumi	PUM110	N/A	N/A	N/A	N/A	N/A	A A
Hungarian Pumi	PUM111	N/A	N/A	N/A	N/A	N/A	A A
Hungarian Pumi	PUM112	N/A	N/A	N/A	N/A	N/A	A A
Hungarian Pumi	PUM113	N/A	N/A	N/A	N/A	N/A	A A
Hungarian Pumi	PUM114	N/A	N/A	N/A	N/A	N/A	A A
Hungarian Pumi	PUM115	N/A	N/A	N/A	N/A	N/A	A A
Hungarian Pumi	PUM116	N/A	N/A	N/A	N/A	N/A	A A
Hungarian Pumi	PUM117	N/A	N/A	N/A	N/A	N/A	A A
Hungarian Pumi	PUM118	N/A	N/A	N/A	N/A	N/A	A A
Hungarian Pumi	PUM119	N/A	N/A	N/A	N/A	N/A	A A
Hungarian Pumi	PUM120	N/A	N/A	N/A	N/A	N/A	A A
Hungarian Pumi	PUM121	N/A	N/A	N/A	N/A	N/A	A A
Hungarian Pumi	PUM122	N/A	N/A	N/A	N/A	N/A	A A
Hungarian Pumi	PUM123	N/A	N/A	N/A	N/A	N/A	A A
Hungarian Pumi	PUM124	N/A	N/A	N/A	N/A	N/A	A A
Hungarian Pumi	PUM125	N/A	N/A	N/A	N/A	N/A	A A
Hungarian Pumi	PUM126	N/A	N/A	N/A	N/A	N/A	A A
Hungarian Pumi	PUM127	N/A	N/A	N/A	N/A	N/A	A A
Hungarian Pumi	PUM128	N/A	N/A	N/A	N/A	N/A	A A
Hungarian Pumi	PUM129	N/A	N/A	N/A	N/A	N/A	A A
Hungarian Pumi	PUM130	N/A	N/A	N/A	N/A	N/A	A A
Hungarian Pumi	PUM131	N/A	N/A	N/A	N/A	N/A	A A
Hungarian Pumi	PUM132	N/A	N/A	N/A	N/A	N/A	A A
Hungarian Pumi	PUM133	N/A	N/A	N/A	N/A	N/A	A A
Hungarian Pumi	PUM134	N/A	N/A	N/A	N/A	N/A	A A
Hungarian Pumi	PUM135	N/A	N/A	N/A	N/A	N/A	A A
Hungarian Pumi	PUM136	N/A	N/A	N/A	N/A	N/A	A A
Hungarian Pumi	PUM137	N/A	N/A	N/A	N/A	N/A	A A
Hungarian Pumi	PUM138	N/A	N/A	N/A	N/A	N/A	A A
Hungarian Pumi	PUM139	N/A	N/A	N/A	N/A	N/A	A A
Hungarian Pumi	PUM140	N/A	N/A	N/A	N/A	N/A	A A
Hungarian Pumi	PUM141	N/A	N/A	N/A	N/A	N/A	A A
Hungarian Pumi	PUM142	N/A	N/A	N/A	N/A	N/A	A A
Hungarian Pumi	PUM143	N/A	N/A	N/A	N/A	N/A	A A
Hungarian Pumi	PUM145	N/A	N/A	N/A	N/A	N/A	A A
Hungarian Pumi	PUM146	N/A	N/A	N/A	N/A	N/A	A A
Hungarian Pumi	PUM147	N/A	N/A	N/A	N/A	N/A	A A
Hungarian Pumi	PUM148	N/A	N/A	N/A	N/A	N/A	A A
Hungarian Pumi	PUM150	N/A	N/A	N/A	N/A	N/A	A A
Hungarian Pumi	PUM151	N/A	N/A	N/A	N/A	N/A	A A
Hungarian Pumi	PUM152	N/A	N/A	N/A	N/A	N/A	A A
Hungarian Pumi	PUM154	N/A	N/A	N/A	N/A	N/A	A A
Hungarian Pumi	PUM155	N/A	N/A	N/A	N/A	N/A	A A
Hungarian Pumi	PUM156	N/A	N/A	N/A	N/A	N/A	A A
Hungarian Pumi	PUM157	N/A	N/A	N/A	N/A	N/A	A A
Hungarian Pumi	PUM158	N/A	N/A	N/A	N/A	N/A	A A
Hungarian Pumi	PUM159	N/A	N/A	N/A	N/A	N/A	A A
Hungarian Pumi	PUM160	N/A	N/A	N/A	N/A	N/A	A A
Hungarian Pumi	PUM161	N/A	N/A	N/A	N/A	N/A	A A
Hungarian Pumi	PUM162	N/A	N/A	N/A	N/A	N/A	A A
Hungarian Pumi	PUM163	N/A	N/A	N/A	N/A	N/A	A A
Hungarian Pumi	PUM164	N/A	N/A	N/A	N/A	N/A	A A
